# Supplementary material for: Adonis fucensis (A. sect. Adonanthe, Ranunculaceae), a New Species from the Central Apennines (Italy)
Source: Biology (Basel). 2023 Jan 11;12(1):118. doi: 10.3390/biology12010118 (PMC9855803; doi:10.3390/biology12010118)
Supplement: Supplementary file 1 [file biology-12-00118-s001.zip]

Archive with 3 entries (3 files):
- Sup_fileS1.pdf
- Sup_fileS2.pdf
- Sup_Table-S1.pdf
